# Supplementary material for: Isolation and Characterization of Euglena gracilis-Associated Bacteria, Enterobacter sp. CA3 and Emticicia sp. CN5, Capable of Promoting the Growth and Paramylon Production of E. gracilis under Mixotrophic Cultivation
Source: Microorganisms. 2021 Jul 13;9(7):1496. doi: 10.3390/microorganisms9071496 (PMC8303684; doi:10.3390/microorganisms9071496)
Supplement: Supplementary file 1 [file microorganisms-09-01496-s001.zip]

Archive with 1 entries (1 files):
- microorganisms-1252066-supplementary.pdf
